# Supplementary material for: The relationship between novelty of introducing breaking at the 2024 Paris Olympics and potential viewers’ media engagement, anticipation, and viewing intention: a study
Source: BMC Psychol. 2025 Apr 23;13:427. doi: 10.1186/s40359-025-02655-7 (PMC12020159; doi:10.1186/s40359-025-02655-7)
Supplement: Supplementary file 1 — Supplementary Material 1. [file 40359_2025_2655_MOESM1_ESM.xlsx]

## Sheet: Sheet1
Novelty1	Novelty2	Novelty3	Novelty4	Novelty5	Novelty6	Novelty7	Novelty8	Novelty9	Anticipation1	Anticipation2	Anticipation3	Anticipation4	Media engagement1	Media engagement2	Media engagement3	Media engagement4	Viewing intentions1	Viewing intentions2	Viewing intentions3	Viewing intentions4	Gender	Age	Job
5	5	5	5	5	5	4	3	5	5	5	5	5	5	5	5	5	5	3	4	5	1	1	1
5	4	3	4	5	5	5	5	5	5	4	3	5	5	5	5	5	5	5	5	5	2	1	1
4	3	3	3	3	3	3	3	3	3	3	3	3	3	3	3	3	3	3	3	3	1	2	1
5	5	5	5	5	5	5	4	4	5	3	5	5	5	5	5	5	4	4	3	4	1	2	1
3	2	3	3	4	4	2	4	4	4	3	3	3	3	4	4	2	3	3	3	2	2	3	1
5	5	5	5	5	5	5	5	5	5	5	5	5	5	5	5	5	5	5	5	5	1	3	6
5	5	5	5	4	4	4	4	4	5	5	5	3	3	5	5	5	5	5	3	5	2	2	1
5	5	4	5	5	3	5	4	4	5	5	4	3	5	5	5	5	5	4	5	5	2	3	1
1	1	1	1	5	5	5	5	5	5	5	5	5	5	5	5	5	5	5	5	5	1	3	6
1	1	1	1	2	4	3	4	3	3	1	1	3	2	2	2	2	2	2	2	2	1	3	1
5	5	5	5	4	3	4	5	4	4	4	4	4	5	5	3	5	5	2	5	4	1	3	1
3	2	2	3	2	2	3	3	2	2	2	2	2	1	1	2	1	1	1	1	3	2	3	1
3	3	3	3	2	2	2	3	2	4	3	4	4	4	4	3	3	3	2	3	3	1	3	1
5	5	5	4	3	3	3	1	4	2	4	2	4	4	3	5	3	2	4	5	5	1	3	1
3	3	3	2	4	4	3	4	2	3	4	3	4	3	3	2	4	4	2	3	3	1	3	1
3	3	4	3	3	3	3	2	2	3	4	3	4	2	4	2	3	3	1	3	3	1	3	1
2	2	2	2	4	4	3	4	3	2	2	2	2	2	1	2	2	3	2	2	3	1	3	1
3	3	3	3	3	3	3	3	3	3	3	3	3	3	3	3	3	3	3	3	3	2	3	1
5	5	5	5	3	3	3	3	3	3	5	5	5	5	5	5	5	5	5	5	5	1	3	1
5	5	5	5	5	5	5	4	5	5	5	5	5	5	5	5	5	5	5	5	5	1	3	1
4	5	4	4	5	5	4	3	4	3	3	5	5	5	5	4	3	4	4	2	5	2	3	1
5	5	5	5	5	5	5	5	5	5	5	5	5	5	5	5	5	5	5	5	5	2	3	1
3	4	3	4	4	4	3	4	4	3	3	3	4	4	4	4	3	3	3	2	2	1	1	1
5	5	5	5	5	4	4	3	1	5	5	5	5	5	5	5	4	4	4	3	3	1	1	1
3	3	3	3	5	5	5	5	4	4	4	3	4	4	4	3	3	3	2	3	4	2	2	1
4	4	4	4	4	5	5	5	5	4	4	4	4	2	4	4	3	3	3	3	3	1	1	3
3	3	3	4	4	4	3	4	4	4	3	3	3	4	4	3	4	3	3	3	4	1	1	3
1	1	1	1	3	3	2	4	3	1	1	1	1	1	3	1	1	1	1	1	4	2	1	3
3	3	3	3	5	5	5	5	5	4	4	3	4	4	5	4	3	3	3	4	5	2	2	1
3	2	3	3	4	3	4	4	5	4	3	4	4	3	2	3	1	2	2	4	2	2	1	2
3	3	5	4	4	3	5	5	4	3	5	5	3	3	2	4	3	4	3	3	5	1	1	1
3	3	3	3	3	3	3	3	3	3	3	3	3	3	3	3	3	3	3	2	4	2	1	1
3	3	4	4	2	2	3	4	3	4	4	3	3	3	4	4	3	3	4	3	2	1	1	4
4	4	4	4	2	3	3	3	3	4	4	4	3	3	4	4	4	4	3	2	4	1	2	4
5	5	4	3	4	3	4	2	3	4	5	5	5	5	4	5	5	5	4	3	4	1	2	5
4	4	4	5	5	5	5	5	5	5	5	5	4	5	5	5	4	4	5	5	1	2	2	1
3	2	3	3	3	3	3	3	3	3	3	3	3	3	3	3	3	3	3	3	4	2	2	4
3	3	3	3	4	3	3	4	3	3	3	4	4	4	4	3	3	3	3	4	5	2	2	1
5	5	5	5	5	5	5	5	5	5	5	5	5	5	5	5	5	4	5	5	4	2	2	4
3	3	3	3	3	4	3	4	4	3	3	3	3	3	3	3	3	3	3	3	5	2	2	1
3	3	3	3	4	4	3	5	5	3	3	3	3	3	4	3	2	2	2	1	4	2	2	1
5	3	3	5	5	5	5	5	5	5	5	5	5	4	5	5	5	5	5	5	5	1	2	1
3	3	2	3	5	5	5	5	5	3	3	4	2	2	4	3	2	3	3	2	3	1	2	1
4	4	4	4	4	4	4	3	3	4	4	4	4	4	4	4	4	4	4	4	4	1	2	2
5	5	5	5	5	5	5	5	5	5	5	3	4	5	5	3	5	4	5	5	5	1	2	1
3	3	4	4	3	3	5	4	5	4	4	4	4	2	5	5	3	3	4	4	3	2	2	1
3	3	3	3	5	5	3	5	5	3	2	2	2	2	3	3	2	2	3	3	3	1	3	2
4	4	4	4	4	4	4	4	4	4	4	4	4	4	5	4	4	4	4	4	4	1	3	1
4	4	5	3	4	4	3	4	4	3	3	3	3	5	4	5	3	3	5	5	4	1	2	1
3	3	3	3	3	3	3	3	3	3	3	3	3	3	3	3	3	3	3	3	3	2	3	1
3	3	3	3	3	3	3	3	3	3	3	3	3	3	3	3	3	3	3	3	3	2	3	1
3	3	3	3	3	3	3	3	3	3	4	4	4	4	4	4	4	4	4	4	3	1	3	1
3	3	3	3	3	3	3	4	3	3	1	1	2	3	3	2	2	4	4	3	4	2	3	1
5	5	4	5	5	4	4	4	5	5	5	5	5	5	5	5	5	5	5	3	3	1	3	1
5	4	5	4	5	5	5	3	5	5	5	5	5	5	5	5	5	5	4	5	4	1	3	1
2	2	2	2	3	3	3	3	3	3	3	3	3	3	3	3	3	3	3	3	3	1	3	1
4	4	4	4	4	4	4	4	4	4	4	4	4	4	4	4	4	4	4	4	4	1	3	3
5	5	5	5	5	5	5	5	5	5	5	5	5	5	5	5	5	5	5	5	5	1	3	1
4	3	3	4	5	4	4	3	4	4	4	3	4	4	5	4	3	4	3	3	5	1	3	1
5	5	5	5	5	5	5	5	5	5	5	5	5	5	5	5	5	5	5	5	5	1	3	1
4	4	5	4	4	4	3	3	4	4	4	5	5	4	4	4	4	4	5	5	3	1	3	1
3	3	3	3	5	5	5	5	4	4	4	4	4	4	3	3	3	4	4	3	3	1	3	1
1	1	1	1	1	1	1	5	5	1	1	4	5	1	1	1	1	1	1	1	1	1	3	5
1	1	1	1	1	1	1	1	2	1	1	1	1	1	1	1	1	1	1	1	1	1	3	5
2	2	2	2	5	5	5	5	5	3	3	3	3	3	2	2	2	2	2	2	2	2	1	1
5	5	5	5	5	5	3	4	4	5	5	5	5	5	5	4	5	5	5	5	5	2	1	1
2	2	2	3	4	5	4	5	5	3	3	4	3	3	3	3	2	2	2	3	2	2	2	1
3	3	3	3	4	4	4	5	5	4	4	5	5	4	3	3	3	3	3	3	3	2	1	1
5	4	3	4	5	5	4	5	5	4	5	4	4	4	5	4	3	3	3	4	2	2	1	1
4	4	4	5	5	5	5	5	5	5	5	5	5	4	4	4	4	4	4	4	4	1	1	1
3	3	4	4	3	4	4	4	4	5	5	3	5	5	5	4	5	5	5	3	4	2	2	2
4	3	3	3	4	3	3	3	3	3	3	3	3	3	3	3	2	2	2	2	3	2	1	1
4	3	4	3	5	3	4	3	4	4	4	4	5	4	4	4	4	5	4	4	5	1	1	1
3	3	3	4	3	3	2	4	2	3	3	3	4	3	1	3	3	3	4	4	4	2	1	5
4	4	4	4	4	4	3	4	4	4	4	4	4	4	4	4	4	3	3	3	2	2	1	1
3	3	3	3	4	4	4	4	4	3	3	3	3	3	3	3	3	3	3	3	4	2	2	2
2	3	3	3	3	3	3	3	3	3	3	3	3	3	3	3	3	3	3	3	3	1	2	1
3	4	3	3	4	2	3	3	4	3	2	3	3	4	4	4	3	3	3	3	3	1	3	1
5	5	5	5	5	5	5	5	5	5	5	5	5	5	5	5	5	5	5	5	5	1	2	1
4	3	3	4	5	5	4	3	5	5	4	4	3	4	5	5	5	5	3	4	5	1	2	1
4	5	4	4	3	4	5	5	5	3	3	3	3	4	3	4	4	3	4	4	4	2	2	1
5	5	5	5	4	4	3	5	5	4	4	4	4	4	4	4	4	4	4	4	4	2	2	1
3	4	4	4	3	3	3	2	3	4	4	3	3	4	4	3	4	3	3	2	4	2	2	1
5	5	4	5	5	5	4	4	5	5	5	5	4	5	5	5	5	5	4	5	5	2	2	1
5	5	5	5	4	4	5	5	5	5	4	5	5	5	4	4	2	3	3	3	3	2	2	1
3	2	3	3	4	4	4	4	4	5	3	3	3	3	4	4	2	2	3	4	4	2	3	1
5	5	5	3	5	5	5	5	5	5	5	5	5	5	4	5	4	5	5	5	4	2	3	1
5	3	5	3	4	4	5	2	4	4	4	5	5	5	5	5	5	5	4	4	5	2	2	1
3	3	3	3	3	3	3	3	3	3	3	3	3	3	3	3	3	3	3	3	3	2	3	1
5	4	4	3	4	3	3	3	3	4	4	4	4	4	4	4	3	4	4	3	2	1	3	1
3	4	3	3	5	4	3	4	4	3	4	3	4	4	4	3	4	4	4	4	4	2	3	1
5	5	5	5	5	5	4	5	5	5	5	4	4	4	5	4	4	5	4	4	5	2	3	1
3	3	3	3	3	3	3	3	3	3	3	3	3	3	3	3	3	3	3	3	3	1	3	1
3	3	3	3	3	3	3	3	3	3	3	3	3	3	3	3	3	3	3	3	3	1	3	1
1	1	1	1	1	5	5	5	5	1	1	1	1	1	1	1	1	1	1	1	1	1	3	1
3	3	3	3	4	4	3	3	3	3	3	4	4	3	4	4	3	4	3	3	3	1	3	1
3	3	3	3	4	4	4	5	5	4	3	3	4	4	4	3	2	3	3	2	2	1	3	1
3	3	3	3	3	3	3	3	3	3	3	3	3	3	3	3	3	3	2	3	3	1	3	1
4	3	2	4	3	4	2	4	5	2	2	5	3	4	2	5	3	5	2	3	4	1	3	1
5	5	5	5	5	5	5	5	5	5	5	5	5	5	5	5	5	5	5	5	5	1	3	1
1	1	1	1	5	5	1	5	1	1	1	1	1	1	1	1	1	1	1	1	1	1	3	1
2	2	4	3	3	4	2	3	5	4	4	4	3	2	3	3	3	4	2	4	2	1	3	1
5	5	5	4	5	5	5	5	5	5	5	5	5	5	5	5	5	5	5	5	5	1	3	1
3	3	3	3	3	3	3	3	3	3	3	3	3	3	3	3	3	3	3	3	3	1	1	6
5	5	5	5	5	5	3	3	4	3	3	4	4	5	5	5	3	2	3	3	4	1	1	1
3	3	3	3	3	3	3	3	3	3	3	3	3	3	3	3	3	3	3	3	3	1	2	1
5	5	5	5	5	5	5	5	5	5	5	5	5	5	5	5	5	5	5	5	5	1	1	1
5	5	5	5	5	5	5	5	5	4	4	5	5	5	5	5	5	3	4	3	4	1	1	1
4	4	4	4	4	4	3	5	4	3	3	3	3	3	4	4	3	3	3	3	4	1	1	1
3	3	3	3	3	3	3	3	3	3	3	3	3	3	3	3	3	3	3	3	4	1	2	1
3	4	4	3	3	3	3	3	3	3	4	4	4	3	4	4	4	4	3	4	5	2	1	1
3	3	2	3	4	4	2	4	3	4	3	3	3	3	4	4	3	3	3	3	3	1	1	1
5	5	5	5	5	5	4	3	5	5	5	5	5	5	5	5	5	5	3	4	5	1	1	1
5	4	3	4	5	5	5	5	5	5	4	3	5	5	5	5	5	5	5	5	5	2	1	1
4	3	3	3	3	3	3	3	3	3	3	3	3	3	3	3	3	3	3	3	3	1	2	1
5	5	5	5	5	5	5	4	4	5	3	5	5	5	5	5	5	4	4	3	4	1	2	1
3	2	3	3	4	4	2	4	4	4	3	3	3	3	4	4	2	3	3	3	2	2	1	1
5	5	5	5	5	5	5	5	5	5	5	5	5	5	5	5	5	5	5	5	5	1	2	1
5	5	5	5	4	4	4	4	4	5	5	5	3	3	5	5	5	5	5	3	5	2	3	1
5	5	4	5	5	3	5	4	4	5	5	4	3	5	5	5	5	5	4	5	5	2	2	1
1	1	1	1	5	5	5	5	5	5	5	5	5	5	5	5	5	5	5	5	5	2	2	1
1	1	1	1	2	4	3	4	3	3	1	1	3	2	2	2	2	2	2	2	2	2	2	1
5	5	5	5	4	3	4	5	4	4	4	4	4	5	5	3	5	5	2	5	4	2	2	1
3	2	2	3	2	2	3	3	2	2	2	2	2	1	1	2	1	1	1	1	3	2	2	1
3	3	3	3	2	2	2	3	2	4	3	4	4	4	4	3	3	3	2	3	3	1	2	1
5	5	5	4	3	3	3	1	4	2	4	2	4	4	3	5	3	2	4	5	5	1	3	1
3	3	3	2	4	4	3	4	2	3	4	3	4	3	3	2	4	4	2	3	3	1	2	1
3	3	4	3	3	3	3	2	2	3	4	3	4	2	4	2	3	3	1	3	3	1	3	1
2	2	2	2	4	4	3	4	3	2	2	2	2	2	1	2	2	3	2	2	3	2	3	1
3	3	3	3	3	3	3	3	3	3	3	3	3	3	3	3	3	3	3	3	3	2	2	4
5	5	5	5	3	3	3	3	3	3	5	5	5	5	5	5	5	5	5	5	5	1	3	3
5	5	5	5	5	5	5	4	5	5	5	5	5	5	5	5	5	5	5	5	5	1	3	1
4	5	4	4	5	5	4	3	4	3	3	5	5	5	5	4	3	4	4	2	5	2	3	1
5	5	5	5	5	5	5	5	5	5	5	5	5	5	5	5	5	5	5	5	5	1	3	1
3	4	3	4	4	4	3	4	4	3	3	3	4	4	4	4	3	3	3	2	2	1	3	1
5	5	5	5	5	4	4	3	1	5	5	5	5	5	5	5	4	4	4	3	3	1	3	5
3	3	3	3	5	5	5	5	4	4	4	3	4	4	4	3	3	3	2	3	4	2	3	4
4	4	4	4	4	5	5	5	5	4	4	4	4	2	4	4	3	3	3	3	3	1	3	1
3	3	3	4	4	4	3	4	4	4	3	3	3	4	4	3	4	3	3	3	4	1	3	1
1	1	1	1	3	3	2	4	3	1	1	1	1	1	3	1	1	1	1	1	4	2	3	1
3	3	3	3	5	5	5	5	5	4	4	3	4	4	5	4	3	3	3	4	5	2	3	1
3	2	3	3	4	3	4	4	5	4	3	4	4	3	2	3	1	2	2	4	2	2	3	1
3	3	5	4	4	3	5	5	4	3	5	5	3	3	2	4	3	4	3	3	5	1	3	1
3	3	3	3	3	3	3	3	3	3	3	3	3	3	3	3	3	3	3	2	4	1	3	1
3	3	4	4	2	2	3	4	3	4	4	3	3	3	4	4	3	3	4	3	2	1	3	1
4	4	4	4	2	3	3	3	3	4	4	4	3	3	4	4	4	4	3	2	4	1	1	4
5	5	4	3	4	3	4	2	3	4	5	5	5	5	4	5	5	5	4	3	4	1	1	1
4	4	4	5	5	5	5	5	5	5	5	5	4	5	5	5	4	4	5	5	1	1	2	4
3	2	3	3	3	3	3	3	3	3	3	3	3	3	3	3	3	3	3	3	4	1	1	5
3	3	3	3	4	3	3	4	3	3	3	4	4	4	4	3	3	3	3	4	5	1	1	3
5	5	5	5	5	5	5	5	5	5	5	5	5	5	5	5	5	4	5	5	4	2	1	3
3	3	3	3	3	4	3	4	4	3	3	3	3	3	3	3	3	3	3	3	5	2	2	5
3	3	3	3	4	4	3	5	5	3	3	3	3	3	4	3	2	2	2	1	4	2	1	3
5	3	3	5	5	5	5	5	5	5	5	5	5	4	5	5	5	5	5	5	5	1	1	4
3	3	2	3	5	5	5	5	5	3	3	4	2	2	4	3	2	3	3	2	3	1	1	4
4	4	4	4	4	4	4	3	3	4	4	4	4	4	4	4	4	4	4	4	4	1	1	3
5	5	5	5	5	5	5	5	5	5	5	3	4	5	5	3	5	4	5	5	5	1	2	4
3	3	4	4	3	3	5	4	5	4	4	4	4	2	5	5	3	3	4	4	3	2	2	1
3	3	3	3	5	5	3	5	5	3	2	2	2	2	3	3	2	2	3	3	3	2	2	4
4	4	4	4	4	4	4	4	4	4	4	4	4	4	5	4	4	4	4	4	4	2	2	3
4	4	5	3	4	4	3	4	4	3	3	3	3	5	4	5	3	3	5	5	4	2	2	4
3	3	3	3	3	3	3	3	3	3	3	3	3	3	3	3	3	3	3	3	3	2	2	1
3	3	3	3	3	3	3	3	3	3	3	3	3	3	3	3	3	3	3	3	3	2	2	3
3	3	3	3	3	3	3	3	3	3	4	4	4	4	4	4	4	4	4	4	3	1	2	3
3	3	3	3	3	3	3	4	3	3	1	1	2	3	3	2	2	4	4	3	4	2	2	4
5	5	4	5	5	4	4	4	5	5	5	5	5	5	5	5	5	5	5	3	3	2	2	4
5	4	5	4	5	5	5	3	5	5	5	5	5	5	5	5	5	5	4	5	4	2	2	5
2	2	2	2	3	3	3	3	3	3	3	3	3	3	3	3	3	3	3	3	3	2	2	4
4	4	4	4	4	4	4	4	4	4	4	4	4	4	4	4	4	4	4	4	4	1	2	3
5	5	5	5	5	5	5	5	5	5	5	5	5	5	5	5	5	5	5	5	5	2	2	4
4	3	3	4	5	4	4	3	4	4	4	3	4	4	5	4	3	4	3	3	5	2	2	1
5	5	5	5	5	5	5	5	5	5	5	5	5	5	5	5	5	5	5	5	5	2	2	3
4	4	5	4	4	4	3	3	4	4	4	5	5	4	4	4	4	4	5	5	3	2	3	1
3	3	3	3	5	5	5	5	4	4	4	4	4	4	3	3	3	4	4	3	3	2	2	1
1	1	1	1	1	1	1	5	5	1	1	4	5	1	1	1	1	1	1	1	1	2	1	4
1	1	1	1	1	1	1	1	2	1	1	1	1	1	1	1	1	1	1	1	1	2	1	1
2	2	2	2	5	5	5	5	5	3	3	3	3	3	2	2	2	2	2	2	2	2	1	1
5	5	5	5	5	5	3	4	4	5	5	5	5	5	5	4	5	5	5	5	5	2	1	3
2	2	2	3	4	5	4	5	5	3	3	4	3	3	3	3	2	2	2	3	2	2	1	5
3	3	3	3	4	4	4	5	5	4	4	5	5	4	3	3	3	3	3	3	3	2	2	4
5	4	4	4	5	5	4	5	5	4	5	4	4	4	5	4	3	3	3	4	2	2	1	1
4	4	4	5	5	5	5	5	5	5	5	5	5	4	4	4	4	4	4	4	4	1	1	1
3	3	4	4	3	4	4	4	4	5	5	3	5	5	5	4	5	5	5	3	4	2	1	1
4	3	3	3	4	3	3	3	3	3	3	3	3	3	3	3	2	2	2	2	3	1	1	5
4	3	4	3	5	3	4	3	4	4	4	4	5	4	4	4	4	5	4	4	5	1	1	4
3	3	3	4	3	3	2	4	2	3	3	3	3	3	1	3	3	3	4	4	4	2	1	4
4	4	4	4	4	4	3	4	4	4	4	4	4	4	4	4	4	3	3	3	2	1	1	4
3	3	3	3	4	4	4	4	4	3	3	3	3	3	3	3	3	3	3	3	4	2	1	1
2	3	3	3	3	3	3	3	3	3	3	3	3	3	3	3	3	3	3	3	3	1	1	1
3	4	3	3	4	2	3	3	4	3	2	3	3	4	4	4	3	3	3	3	3	1	1	1
5	5	5	5	5	5	5	5	5	5	5	5	5	5	5	5	5	5	5	5	5	1	2	1
4	3	3	4	5	5	4	3	5	5	4	4	3	4	5	5	5	5	3	4	5	1	1	5
4	5	4	4	3	4	5	5	5	3	3	3	3	4	3	4	4	3	4	4	4	1	1	1
5	5	5	5	4	4	3	5	5	4	4	4	4	4	4	4	4	4	4	4	4	1	1	4
3	4	4	4	3	3	3	2	3	4	4	3	3	4	4	3	4	3	3	2	4	2	1	4
5	5	4	5	5	5	4	4	5	5	5	5	4	5	5	5	5	5	4	5	5	1	1	3
5	5	5	5	4	4	5	5	5	5	4	5	5	5	4	4	2	3	3	3	3	1	1	4
3	2	3	3	4	4	4	4	4	5	3	3	3	3	4	4	2	2	3	4	4	1	1	3
5	5	5	4	5	5	5	5	5	5	5	5	5	5	4	5	4	5	5	5	4	1	1	3
5	3	5	3	4	4	5	2	4	4	4	5	5	5	5	5	5	5	4	4	5	1	1	1
3	3	3	3	3	3	3	3	3	3	3	3	3	3	3	3	3	3	3	3	3	2	1	4
5	4	4	3	4	3	3	3	3	4	4	4	4	4	4	4	3	4	4	3	2	1	1	3
3	4	3	3	5	4	3	4	4	3	4	3	4	4	4	3	4	4	4	4	4	2	1	4
5	5	5	5	5	5	4	5	5	5	5	4	4	4	5	4	4	5	4	4	5	2	1	4
3	3	3	3	3	3	3	3	3	3	3	3	3	3	3	3	3	3	3	3	3	1	1	4
3	3	3	3	3	3	3	3	3	3	3	3	3	3	3	3	3	3	3	3	3	1	2	1
1	1	1	1	1	5	5	5	5	1	1	1	1	1	1	1	1	1	1	1	1	1	2	1
3	3	3	3	4	4	3	3	3	3	3	4	4	3	4	4	3	4	3	3	3	1	2	1
3	3	3	3	4	4	4	5	5	4	3	3	4	4	4	3	2	3	3	2	2	1	2	1
3	3	3	3	3	3	3	3	3	3	3	3	3	3	3	3	3	3	2	3	3	1	2	1
4	3	2	4	3	4	2	4	5	2	2	5	3	4	2	5	3	5	2	3	4	1	2	1
5	5	5	5	5	5	5	5	5	5	5	5	5	5	5	5	5	5	5	5	5	1	2	1
1	1	1	1	5	5	1	5	1	1	1	1	1	1	1	1	1	1	1	1	1	1	2	5
2	2	4	3	3	4	2	3	5	4	4	4	3	2	3	3	3	4	2	4	2	1	2	1
5	5	5	4	5	5	5	5	5	5	5	5	5	5	5	5	5	5	5	5	5	1	2	2
3	3	3	3	3	3	3	3	3	3	3	3	3	3	3	3	3	3	3	3	3	1	2	4
5	5	5	5	5	5	3	3	4	3	3	4	4	5	5	5	3	2	3	3	4	1	2	1
3	3	3	3	3	3	3	3	3	3	3	3	3	3	3	3	3	3	3	3	3	1	2	1
5	5	5	5	5	5	5	5	5	5	5	5	5	5	5	5	5	5	5	5	5	1	2	1
5	5	5	5	5	5	5	5	5	4	4	5	5	5	5	5	5	4	4	3	4	1	3	5
4	4	4	4	4	4	3	5	4	3	3	3	3	3	4	4	3	3	3	3	4	1	2	4
3	3	3	3	3	3	3	3	3	3	3	3	3	3	3	3	3	3	3	3	4	1	2	1
3	4	4	3	3	3	3	3	3	3	4	4	4	3	4	4	4	4	3	4	5	2	2	1
3	3	2	3	4	4	2	4	3	4	3	3	3	3	4	4	3	3	3	3	3	1	2	1
4	4	4	4	4	4	3	5	4	3	4	4	3	2	3	3	3	4	2	4	2	1	2	1
3	3	3	3	3	3	3	3	3	3	5	5	5	5	5	5	5	5	5	5	5	1	2	1
3	4	4	3	3	3	3	3	3	3	3	3	3	3	3	3	3	3	3	3	3	1	2	4
3	3	2	3	4	4	2	4	3	4	3	4	4	5	5	5	3	2	3	3	4	1	2	3
2	1	2	3	4	2	3	2	4	2	3	3	3	3	3	3	3	3	3	3	3	1	2	4
4	4	3	4	4	4	4	4	4	5	5	5	5	5	5	5	5	5	5	5	5	1	2	1
5	5	5	5	5	5	5	3	3	5	4	5	5	5	5	5	5	4	4	3	4	2	3	5
5	3	3	3	3	3	3	3	3	3	3	3	3	3	4	4	3	3	3	3	4	1	2	5
5	5	5	5	5	5	5	5	5	5	3	3	3	3	3	3	3	3	3	3	4	2	2	4
3	3	3	3	3	3	3	3	3	3	4	4	4	3	4	4	4	4	3	4	5	2	2	5
5	5	5	5	4	3	4	4	4	4	3	3	3	3	4	4	3	3	3	3	3	1	2	1
5	5	5	5	4	3	3	2	4	5	5	5	5	5	5	5	4	5	5	5	4	2	2	2
5	5	5	5	5	4	5	5	5	5	5	5	5	5	5	5	5	5	5	5	5	2	2	1
4	4	4	4	4	4	3	3	4	4	4	1	3	3	4	4	3	4	3	4	4	2	3	2
3	3	3	3	3	3	3	3	3	3	3	3	3	3	3	3	3	3	3	3	3	2	2	1
3	3	4	3	3	3	3	3	3	3	4	3	3	3	4	4	4	4	4	3	3	2	2	1
3	3	3	3	3	3	3	4	4	4	4	4	4	4	4	4	4	3	3	3	3	1	2	2
3	3	4	4	3	4	4	4	3	4	4	4	3	5	3	3	5	5	3	4	3	1	1	2
4	4	4	5	4	4	4	5	4	5	4	3	4	4	4	4	3	3	4	3	3	2	1	2
4	4	4	4	4	4	4	4	4	4	4	4	4	4	3	4	4	4	4	4	4	1	2	1
4	4	3	4	5	5	5	5	5	5	4	4	4	4	4	4	3	4	3	3	4	1	1	2
3	3	3	4	3	2	5	3	3	2	4	2	3	1	2	1	4	2	3	2	3	2	1	1
4	3	4	4	4	4	4	3	4	4	4	4	4	4	4	4	4	4	3	3	2	1	1	1
5	5	5	5	4	4	3	5	5	4	4	4	4	4	4	4	4	4	4	4	4	2	1	1
3	4	4	4	3	3	3	2	3	4	4	3	3	4	4	3	4	3	3	2	4	2	1	1
5	5	4	5	5	5	4	4	5	5	5	5	4	5	5	5	5	5	4	5	5	1	1	1
5	5	5	5	4	4	5	5	5	5	4	5	5	5	4	4	2	3	3	3	3	1	1	1
3	2	3	3	4	4	4	4	4	5	3	3	3	3	4	4	2	2	3	4	4	1	1	1
5	5	5	4	5	5	5	5	5	5	5	5	5	5	4	5	4	5	5	5	4	1	1	2
5	3	5	3	4	4	5	2	4	4	4	5	5	5	5	5	5	5	4	4	5	1	3	1
3	3	3	3	3	3	3	3	3	3	3	3	3	3	3	3	3	3	3	3	3	2	3	1
5	4	4	3	4	3	3	3	3	4	4	4	4	4	4	4	3	4	4	3	2	1	2	1
3	4	3	3	5	4	3	4	4	3	4	3	4	4	4	3	4	4	4	4	4	2	3	2
5	5	5	5	5	5	4	5	5	5	5	4	4	4	5	4	4	5	4	4	5	2	3	1
3	3	3	3	3	3	3	3	3	3	3	3	3	3	3	3	3	3	3	3	3	1	3	1
3	3	3	3	3	3	3	3	3	3	3	3	3	3	3	3	3	3	3	3	3	1	1	1
1	1	1	1	1	5	5	5	5	1	1	1	1	1	1	1	1	1	1	1	1	1	1	2
3	3	3	3	4	4	3	3	3	3	3	4	4	3	4	4	3	4	3	3	3	1	1	1
3	3	3	3	4	4	4	5	5	4	3	3	4	4	4	3	2	3	3	2	2	1	1	1
3	3	3	3	3	3	3	3	3	3	3	3	3	3	3	3	3	3	2	3	3	1	1	2
4	3	2	4	3	4	2	4	5	2	2	5	3	4	2	5	3	5	2	3	4	1	2	3
5	5	5	5	5	5	5	5	5	5	5	5	5	5	5	5	5	5	5	5	5	1	2	4
1	1	1	1	5	5	1	5	1	1	1	1	1	1	1	1	1	1	1	1	1	2	2	6
2	2	4	3	3	4	2	3	5	4	4	4	3	2	3	3	3	4	2	4	2	2	2	4
5	5	5	4	5	5	5	5	5	5	5	5	5	5	5	5	5	5	5	5	5	2	2	5
3	3	3	3	3	3	3	3	3	3	3	3	3	3	3	3	3	3	3	3	3	2	2	3
5	5	5	5	5	5	3	3	4	3	3	4	4	5	5	5	3	2	3	3	4	1	2	4
3	3	3	3	3	3	3	3	3	3	3	3	3	3	3	3	3	3	3	3	3	2	2	2
5	5	5	5	5	5	5	5	5	5	5	5	5	5	5	5	5	5	5	5	5	2	2	3
5	5	5	5	5	5	5	5	5	4	4	5	5	5	5	5	5	4	4	3	4	1	3	3
4	4	4	4	4	4	3	5	4	3	3	3	3	3	4	4	3	3	3	3	4	1	2	1
3	3	3	3	3	3	3	3	3	3	3	3	3	3	3	3	3	3	3	3	4	1	2	3
3	4	4	3	3	3	3	3	3	3	4	4	4	3	4	4	4	4	3	4	5	2	2	2
3	3	2	3	4	4	2	4	3	4	3	3	3	3	4	4	3	3	3	3	3	1	2	3
4	4	4	4	4	4	3	5	4	3	4	4	3	2	3	3	3	4	2	4	2	2	2	3
3	3	3	3	3	3	3	3	3	3	5	5	5	5	5	5	5	5	5	5	5	1	2	4
5	5	5	5	4	4	3	5	5	4	4	4	4	4	4	4	4	4	4	4	4	2	2	3
3	4	4	4	3	3	3	2	3	4	4	3	3	4	4	3	4	3	3	2	4	2	2	4
5	5	4	5	5	5	4	4	5	5	5	5	4	5	5	5	5	5	4	5	5	2	2	5
5	5	5	5	4	4	5	5	5	5	4	5	5	5	4	4	2	3	3	3	3	1	2	3
3	2	3	3	4	4	4	4	4	5	3	3	3	3	4	4	2	2	3	4	4	1	2	3
5	5	5	4	5	5	5	5	5	5	5	5	5	5	4	5	4	5	5	5	4	2	2	1
5	3	5	3	4	4	5	2	4	4	4	5	5	5	5	5	5	5	4	4	5	1	2	3
3	3	3	3	3	3	3	3	3	3	3	3	3	3	3	3	3	3	3	3	3	2	2	2
5	4	4	3	4	3	3	3	3	4	4	4	4	4	4	4	3	4	4	3	2	1	2	1
3	4	3	3	5	4	3	4	4	3	4	3	4	4	4	3	4	4	4	4	4	2	2	1
5	5	5	5	5	5	4	5	5	5	5	4	4	4	5	4	4	5	4	4	5	2	2	4
3	3	3	3	3	3	3	3	3	3	3	3	3	3	3	3	3	3	3	3	3	1	2	5
3	3	3	3	3	3	3	3	3	3	3	3	3	3	3	3	3	3	3	3	3	1	2	4
1	1	1	1	1	5	5	5	5	1	1	1	1	1	1	1	1	1	1	1	1	1	2	3
3	3	3	3	4	4	3	3	3	3	3	4	4	3	4	4	3	4	3	3	3	1	2	4
3	3	3	3	4	4	4	5	5	4	3	3	4	4	4	3	2	3	3	2	2	1	2	1
3	3	3	3	3	3	3	3	3	3	3	3	3	3	3	3	3	3	2	3	3	1	2	3
4	3	2	4	3	4	2	4	5	2	2	5	3	4	2	5	3	5	2	3	4	1	2	3
5	5	5	5	5	5	5	5	5	5	5	5	5	5	5	5	5	5	5	5	5	1	2	4
1	1	1	1	5	5	1	5	1	1	1	1	1	1	1	1	1	1	1	1	1	1	2	4
2	2	4	3	3	4	2	3	5	4	4	4	3	2	3	3	3	4	2	4	2	1	2	1
5	5	5	4	5	5	5	5	5	5	5	5	5	5	5	5	5	5	5	5	5	1	2	4
3	3	3	3	3	3	3	3	3	3	3	3	3	3	3	3	3	3	3	3	3	1	2	3
5	5	5	5	5	5	3	3	4	3	3	4	4	5	5	5	3	2	3	3	4	1	2	4
3	3	3	3	3	3	3	3	3	3	3	3	3	3	3	3	3	3	3	3	3	1	2	5
5	5	5	5	5	5	5	5	5	5	5	5	5	5	5	5	5	5	5	5	5	1	2	3
5	5	5	5	5	5	5	5	5	4	4	5	5	5	5	5	5	4	4	3	4	1	3	4
4	4	4	4	4	4	3	5	4	3	3	3	3	3	4	4	3	3	3	3	4	1	2	4
3	3	3	3	3	3	3	3	3	3	3	3	3	3	3	3	3	3	3	3	4	1	1	4
3	4	4	3	3	3	3	3	3	3	4	4	4	3	4	4	4	4	3	4	5	2	1	1
3	3	2	3	4	4	2	4	3	4	3	3	3	3	4	4	3	3	3	3	3	1	1	1
4	4	4	4	4	4	3	5	4	3	4	4	3	2	3	3	3	4	2	4	2	1	2	2
3	3	3	3	3	3	3	3	3	3	5	5	5	5	5	5	5	5	5	5	5	1	1	5
5	5	5	5	4	4	4	4	4	5	5	5	3	3	5	5	5	5	5	3	5	2	1	2
5	5	4	5	5	3	5	4	4	5	5	4	3	5	5	5	5	5	4	5	5	2	3	1
1	1	1	1	5	5	5	5	5	5	5	5	5	5	5	5	5	5	5	5	5	1	3	1
1	1	1	1	2	4	3	4	3	3	1	1	3	2	2	2	2	2	2	2	2	1	2	4
5	5	5	5	4	3	4	5	4	4	4	4	4	5	5	3	5	5	2	5	4	1	3	1
3	2	2	3	2	2	3	3	2	2	2	2	2	1	1	2	1	1	1	1	3	2	3	2
3	3	3	3	2	2	2	3	2	4	3	4	4	4	4	3	3	3	2	3	3	1	3	4
5	5	5	4	3	3	3	1	4	2	4	2	4	4	3	5	3	2	4	5	5	1	3	4
3	3	3	2	4	4	3	4	2	3	4	3	4	3	3	2	4	4	2	3	3	1	3	1
3	3	4	3	3	3	3	2	2	3	4	3	4	2	4	2	3	3	1	3	3	1	3	1
2	2	2	2	4	4	3	4	3	2	2	2	2	2	1	2	2	3	2	2	3	1	2	1
3	3	3	3	3	3	3	3	3	3	3	3	3	3	3	3	3	3	3	3	3	2	2	1
5	5	5	5	3	3	3	3	3	3	5	5	5	5	5	5	5	5	5	5	5	1	2	5
5	5	5	5	5	5	5	4	5	5	5	5	5	5	5	5	5	5	5	5	5	1	2	1
4	5	4	4	5	5	4	3	4	3	3	5	5	5	5	4	3	4	4	2	5	2	2	4
5	5	5	5	5	5	5	5	5	5	5	5	5	5	5	5	5	5	5	5	5	1	2	4
3	4	3	4	4	4	3	4	4	3	3	3	4	4	4	4	3	3	3	2	2	1	2	3
5	5	5	5	5	4	4	3	1	5	5	5	5	5	5	5	4	4	4	3	3	1	2	4
3	3	3	3	5	5	5	5	4	4	4	3	4	4	4	3	3	3	2	3	4	2	2	3
4	4	4	4	4	5	5	5	5	4	4	4	4	2	4	4	3	3	3	3	3	1	2	3
3	3	3	4	4	4	3	4	4	4	3	3	3	4	4	3	4	3	3	3	4	1	2	6
1	1	1	1	3	3	2	4	3	1	1	1	1	1	3	1	1	1	1	1	4	2	2	6
3	3	3	3	5	5	5	5	5	4	4	3	4	4	5	4	3	3	3	4	5	2	2	6
3	2	3	3	4	3	4	4	5	4	3	4	4	3	2	3	1	2	2	4	2	2	2	4
3	3	5	4	4	3	5	5	4	3	5	5	3	3	2	4	3	4	3	3	5	1	1	6
3	3	3	3	3	3	3	3	3	3	3	3	3	3	3	3	3	3	3	2	4	1	1	6
3	3	4	4	2	2	3	4	3	4	4	3	3	3	4	4	3	3	4	3	2	1	1	6
4	4	4	4	2	3	3	3	3	4	4	4	3	3	4	4	4	4	3	2	4	1	1	6
5	5	4	3	4	3	4	2	3	4	5	5	5	5	4	5	5	5	4	3	4	1	1	6
4	4	4	5	5	5	5	5	5	5	5	5	4	5	5	5	4	4	5	5	1	1	1	6
3	2	3	3	3	3	3	3	3	3	3	3	3	3	3	3	3	3	3	3	4	1	2	6
3	3	3	3	4	3	3	4	3	3	3	4	4	4	4	3	3	3	3	4	5	1	1	2
5	5	5	5	5	5	5	5	5	5	5	5	5	5	5	5	5	4	5	5	4	2	1	6
3	3	3	3	3	4	3	4	4	3	3	3	3	3	3	3	3	3	3	3	5	2	1	6
3	3	3	3	4	4	3	5	5	3	3	3	3	3	4	3	2	2	2	1	4	2	1	6
5	3	3	5	5	5	5	5	5	5	5	5	5	4	5	5	5	5	5	5	5	1	1	6
3	3	2	3	5	5	5	5	5	3	3	4	2	2	4	3	2	3	3	2	3	1	1	6
4	4	4	4	4	4	4	3	3	4	4	4	4	4	4	4	4	4	4	4	4	1	2	6
5	5	5	5	5	5	5	5	5	5	5	3	4	5	5	3	5	4	5	5	5	1	1	6
3	3	4	4	3	3	5	4	5	4	4	4	4	2	5	5	3	3	4	4	3	2	1	6
3	3	3	3	5	5	3	5	5	3	2	2	2	2	3	3	2	2	3	3	3	1	1	6
4	4	4	4	4	4	4	4	4	4	4	4	4	4	5	4	4	4	4	4	4	1	1	6
4	4	5	3	4	4	3	4	4	3	3	3	3	5	4	5	3	3	5	5	4	1	1	6
3	3	3	3	3	3	3	3	3	3	3	3	3	3	3	3	3	3	3	3	3	2	1	6
1	1	1	1	5	5	5	5	5	5	5	5	5	5	5	5	5	5	5	5	5	1	2	6
1	1	1	1	2	4	3	4	3	3	1	1	3	2	2	2	2	2	2	2	2	1	1	6
5	5	5	5	4	3	4	5	4	4	4	4	4	5	5	3	5	5	2	5	4	1	1	6
3	2	2	3	2	2	3	3	2	2	2	2	2	1	1	2	1	1	1	1	3	2	1	6
3	3	3	3	2	2	2	3	2	4	3	4	4	4	4	3	3	3	2	3	3	1	1	6
5	5	5	4	3	3	3	1	4	2	4	2	4	4	3	5	3	2	4	5	5	1	1	4
3	3	3	2	4	4	3	4	2	3	4	3	4	3	3	2	4	4	2	3	3	1	1	3
3	3	4	3	3	3	3	2	2	3	4	3	4	2	4	2	3	3	1	3	3	1	1	5
2	2	2	2	4	4	3	4	3	2	2	2	2	2	1	2	2	3	2	2	3	1	1	5
3	3	3	3	3	3	3	3	3	3	3	3	3	3	3	3	3	3	3	3	3	2	1	4
5	5	5	5	3	3	3	3	3	3	5	5	5	5	5	5	5	5	5	5	5	1	1	5
5	5	5	5	5	5	5	4	5	5	5	5	5	5	5	5	5	5	5	5	5	1	1	2
4	5	4	4	5	5	4	3	4	3	3	5	5	5	5	4	3	4	4	2	5	2	1	2
5	5	5	5	5	5	5	5	5	5	5	5	5	5	5	5	5	5	5	5	5	1	1	1
3	4	3	4	4	4	3	4	4	3	3	3	4	4	4	4	3	3	3	2	2	1	1	2
5	5	5	5	5	4	4	3	1	5	5	5	5	5	5	5	4	4	4	3	3	1	1	2
3	3	3	3	5	5	5	5	4	4	4	3	4	4	4	3	3	3	2	3	4	2	1	5
4	4	4	4	4	5	5	5	5	4	4	4	4	2	4	4	3	3	3	3	3	1	1	2
3	3	3	4	4	4	3	4	4	4	3	3	3	4	4	3	4	3	3	3	4	1	1	6
1	1	1	1	3	3	2	4	3	1	1	1	1	1	3	1	1	1	1	1	4	2	1	6
3	3	3	3	5	5	5	5	5	4	4	3	4	4	5	4	3	3	3	4	5	2	3	6
3	2	3	3	4	3	4	4	5	4	3	4	4	4	2	3	1	2	2	4	2	2	3	5
3	3	5	4	4	3	5	5	4	3	5	5	3	3	2	4	3	4	3	3	5	1	3	6
3	3	3	3	3	3	3	3	3	3	3	3	3	3	3	3	3	3	3	2	4	1	2	6
3	3	4	4	2	2	3	4	3	4	4	3	3	3	4	4	3	3	4	3	2	1	3	6
4	4	4	4	2	3	3	3	3	4	4	4	3	3	4	4	4	4	3	2	4	1	3	6
5	5	4	3	4	3	4	2	3	4	5	5	5	5	4	5	5	5	4	3	4	1	3	6
4	4	4	5	5	5	5	5	5	5	5	5	4	5	5	5	4	4	5	5	1	1	3	6
3	2	3	3	3	3	3	3	3	3	3	3	3	3	3	3	3	3	3	3	4	1	3	6
3	3	3	3	4	3	3	4	3	3	3	4	4	4	4	3	3	3	3	4	5	1	3	5
5	5	5	5	5	5	5	5	5	5	5	5	5	5	5	5	5	4	5	5	4	2	3	3
3	3	3	3	3	4	3	4	4	3	3	3	3	3	3	3	3	3	3	3	5	2	2	4
3	3	3	3	4	4	3	5	5	3	3	3	3	3	4	3	2	2	2	1	4	2	3	4
5	3	3	5	5	5	5	5	5	5	5	5	5	4	5	5	5	5	5	5	5	1	3	1
3	3	2	3	5	5	5	5	5	3	3	4	2	2	4	3	2	3	3	2	3	1	3	4
4	4	4	4	4	4	4	3	3	4	4	4	4	4	4	4	4	4	4	4	4	1	3	1
5	5	5	5	5	5	5	5	5	5	5	3	4	5	5	3	5	4	5	5	5	1	3	1
3	3	4	4	3	3	5	4	5	4	4	4	4	2	5	5	3	3	4	4	3	2	3	5
3	3	3	3	5	5	3	5	5	3	2	2	2	2	3	3	2	2	3	3	3	1	3	4
4	4	4	4	4	4	4	4	4	4	4	4	4	4	5	4	4	4	4	4	4	1	3	1
4	4	5	3	4	4	3	4	4	3	3	3	3	5	4	5	3	3	5	5	4	1	3	4
3	3	3	3	3	3	3	3	3	3	3	3	3	3	3	3	3	3	3	3	3	2	2	4
3	3	3	3	3	3	3	3	3	3	3	3	3	3	3	3	3	3	3	3	3	2	3	4
3	3	3	3	3	3	3	3	3	3	4	4	4	4	4	4	4	4	4	4	3	1	3	1
3	3	3	3	3	3	3	4	3	3	1	1	2	3	3	2	2	4	4	3	4	2	3	1
5	5	4	5	5	4	4	4	5	5	5	5	5	5	5	5	5	5	5	3	3	1	3	1
5	4	5	4	5	5	5	3	5	5	5	5	5	5	5	5	5	5	4	5	4	1	3	1
2	2	2	2	3	3	3	3	3	3	3	3	3	3	3	3	3	3	3	3	3	1	3	1
4	4	4	4	4	4	4	4	4	4	4	4	4	4	4	4	4	4	4	4	4	1	2	2
5	5	5	5	5	5	5	5	5	5	5	5	5	5	5	5	5	5	5	5	5	1	3	2
4	3	3	4	5	4	4	3	4	4	4	3	4	4	5	4	3	4	3	3	5	1	3	1
5	5	5	5	5	5	5	5	5	5	5	5	5	5	5	5	5	5	5	5	5	1	3	1
4	4	5	4	4	4	3	3	4	4	4	5	5	4	4	4	4	4	5	5	3	1	3	2
3	3	3	3	5	5	5	5	4	4	4	4	4	4	3	3	3	4	4	3	3	1	3	5
1	1	1	1	1	1	1	1	2	1	1	1	1	1	1	1	1	1	1	1	1	1	3	3
2	2	2	2	5	5	5	5	5	3	3	3	3	3	2	2	2	2	2	2	2	2	3	3
5	5	5	5	5	5	3	4	4	5	5	5	5	5	5	4	5	5	5	5	5	2	3	3
2	2	2	3	4	5	4	5	5	3	3	4	3	3	3	3	2	2	2	3	2	2	3	5
3	3	3	3	4	4	4	5	5	4	4	5	5	4	3	3	3	3	3	3	3	2	3	4
5	4	4	4	5	5	4	5	5	4	5	4	4	4	5	4	3	3	3	4	2	2	3	3
4	4	4	5	5	5	5	5	5	5	5	5	5	4	4	4	4	4	4	4	4	1	2	3
3	3	4	4	3	4	4	4	4	5	5	3	5	5	5	4	5	5	5	3	4	2	3	3
4	3	3	3	4	3	3	3	3	3	3	3	3	3	3	3	2	2	2	2	3	1	3	3
4	3	4	3	5	3	4	3	4	4	4	4	5	4	4	4	4	5	4	4	5	1	3	3
3	3	3	4	3	3	2	4	2	3	3	3	4	3	1	3	3	3	4	4	4	2	2	5
4	4	4	4	4	4	3	4	4	4	4	4	4	4	4	4	4	3	3	3	2	1	3	1
3	3	3	3	4	4	4	4	4	3	3	3	3	3	3	3	3	3	3	3	4	2	3	4
2	3	3	3	3	3	3	3	3	3	3	3	3	3	3	3	3	3	3	3	3	1	3	1
3	4	3	3	4	2	3	3	4	3	2	3	3	4	4	4	3	3	3	3	3	2	3	5
5	5	5	5	5	5	5	5	5	5	5	5	5	5	5	5	5	5	5	5	5	2	3	5
4	3	3	4	5	5	4	3	5	5	4	4	3	4	5	5	5	5	3	4	5	2	3	4
4	5	4	4	3	4	5	5	5	3	3	3	3	4	3	4	4	3	4	4	4	1	3	5
5	5	5	5	4	4	3	5	5	4	4	4	4	4	4	4	4	4	4	4	4	2	2	2
3	4	4	4	3	3	3	2	3	4	4	3	3	4	4	3	4	3	3	2	4	2	3	6
5	5	4	5	5	5	4	4	5	5	5	5	4	5	5	5	5	5	4	5	5	2	3	6
5	5	5	5	4	4	5	5	5	5	4	5	5	5	4	4	2	3	3	3	3	2	2	6
3	2	3	3	4	4	4	4	4	5	3	3	3	3	4	4	2	2	3	4	4	2	2	3
5	5	5	4	5	5	5	5	5	5	5	5	5	5	4	5	4	5	5	5	4	2	2	6
5	3	5	3	4	4	5	2	4	4	4	5	5	5	5	5	5	5	4	4	5	2	2	6
3	3	3	3	3	3	3	3	3	3	3	3	3	3	3	3	3	3	3	3	3	2	2	6
5	4	4	3	4	3	3	3	3	4	4	4	4	4	4	4	3	4	4	3	2	2	2	6
3	4	3	3	5	4	3	4	4	3	4	3	4	4	4	3	4	4	4	4	4	2	2	6
5	5	5	5	5	5	4	5	5	5	5	4	4	4	5	4	4	5	4	4	5	2	2	6
3	3	3	3	3	3	3	3	3	3	3	3	3	3	3	3	3	3	3	3	3	2	2	6
3	3	3	3	3	3	3	3	3	3	3	3	3	3	3	3	3	3	3	3	3	1	2	6
1	1	1	1	1	5	5	5	5	1	1	1	1	1	1	1	1	1	1	1	1	2	2	6
3	3	3	3	4	4	3	3	3	3	3	4	4	3	4	4	3	4	3	3	3	2	2	1
3	3	3	3	4	4	4	5	5	4	3	3	4	4	4	3	2	3	3	2	2	2	2	6
3	3	3	3	3	3	3	3	3	3	3	3	3	3	3	3	3	3	2	3	3	2	2	6
4	3	2	4	3	4	2	4	5	2	2	5	3	4	2	5	3	5	2	3	4	2	2	6
5	5	5	5	5	5	5	5	5	5	5	5	5	5	5	5	5	5	5	5	5	2	2	6
1	1	1	1	5	5	1	5	1	1	1	1	1	1	1	1	1	1	1	1	1	2	2	6
3	3	3	3	3	3	3	3	3	3	3	3	3	3	3	3	3	3	3	3	3	2	2	6
1	1	1	1	1	5	5	5	5	1	1	1	1	1	1	1	1	1	1	1	1	2	2	3
3	3	3	3	4	4	3	3	3	3	3	4	4	3	4	4	3	4	3	3	3	2	2	6
3	3	3	3	4	4	4	5	5	4	3	3	4	4	4	3	2	3	3	2	2	2	2	4
3	3	3	3	3	3	3	3	3	3	3	3	3	3	3	3	3	3	2	3	3	1	2	3
4	3	2	4	3	4	2	4	5	2	2	5	3	4	2	5	3	5	2	3	4	2	2	4
5	5	5	5	5	5	5	5	5	5	5	5	5	5	5	5	5	5	5	5	5	2	2	4
2	2	4	3	3	4	2	3	5	4	4	4	3	2	3	3	3	4	2	4	2	2	2	4
5	5	5	4	5	5	5	5	5	5	5	5	5	5	5	5	5	5	5	5	5	2	2	3
3	3	3	3	3	3	3	3	3	3	3	3	3	3	3	3	3	3	3	3	3	2	2	3
5	5	5	5	5	5	3	3	4	3	3	4	4	5	5	5	3	2	3	3	4	2	2	1
3	3	3	3	3	3	3	3	3	3	3	3	3	3	3	3	3	3	3	3	3	2	2	3
5	5	5	5	5	5	5	5	5	5	5	5	5	5	5	5	5	5	5	5	5	2	2	3
5	5	5	5	5	5	5	5	5	4	4	5	5	5	5	5	5	4	4	3	4	2	3	2
4	4	4	4	4	4	3	5	4	3	3	3	3	3	4	4	3	3	3	3	4	1	2	2
3	3	3	3	3	3	3	3	3	3	3	3	3	3	3	3	3	3	3	3	4	2	3	5
3	4	4	3	3	3	3	3	3	3	4	4	4	3	4	4	4	4	3	4	5	2	3	1
3	3	2	3	4	4	2	4	3	4	3	3	3	3	4	4	3	3	3	3	3	2	2	2
4	4	4	4	4	4	3	5	4	3	4	4	3	2	3	3	3	4	2	4	2	2	3	5
3	3	3	3	3	3	3	3	3	3	5	5	5	5	5	5	5	5	5	5	5	1	3	3
3	4	4	3	3	3	3	3	3	3	3	3	3	3	3	3	3	3	3	3	3	1	3	3
3	3	2	3	4	4	2	4	3	4	3	4	4	5	5	5	3	2	3	3	4	1	3	3
2	1	2	3	4	2	3	2	4	2	3	3	3	3	3	3	3	3	3	3	3	1	3	1
4	4	3	4	4	4	4	4	4	5	5	5	5	5	5	5	5	5	5	5	5	1	3	4
5	5	5	5	5	5	5	3	3	5	4	5	5	5	5	5	5	4	4	3	4	1	3	3
5	3	3	3	3	3	3	3	3	3	3	3	3	3	4	4	3	3	3	3	4	1	3	3
5	5	5	5	5	5	5	5	5	5	3	3	3	3	3	3	3	3	3	3	4	1	3	3
3	3	3	3	3	3	3	3	3	3	4	4	4	3	4	4	4	4	3	4	5	2	3	3
5	5	5	5	4	3	4	4	4	4	3	3	3	3	4	4	3	3	3	3	3	1	3	3
5	5	5	5	4	3	3	2	4	5	5	5	5	5	5	5	4	5	5	5	4	1	3	5
5	5	5	5	5	4	5	5	5	5	5	5	5	5	5	5	5	5	5	5	5	1	3	3
4	4	4	4	4	4	3	3	4	4	4	1	3	3	4	4	3	4	3	4	4	1	3	4
3	3	3	3	3	3	3	3	3	3	3	3	3	3	3	3	3	3	3	3	3	2	3	3
3	3	4	3	3	3	3	3	3	3	4	3	3	3	4	4	4	4	4	3	3	2	1	5
3	3	3	3	3	3	3	4	4	4	4	4	4	4	4	4	4	3	3	3	3	1	1	5
3	3	4	4	3	4	4	4	3	4	4	4	3	5	3	3	5	5	3	4	3	1	2	4
4	4	4	5	4	4	4	5	4	5	4	3	4	4	4	4	3	3	4	3	3	1	1	1
4	4	4	4	4	4	4	4	4	4	4	4	4	4	3	4	4	4	4	4	4	1	1	2
4	4	3	4	5	5	5	5	5	5	4	4	4	4	4	4	3	4	3	3	4	1	1	2
3	3	3	4	3	2	5	3	3	2	4	2	3	1	2	1	4	2	3	2	3	1	2	1
4	3	4	4	4	4	4	3	4	4	4	4	4	4	4	4	4	4	3	3	2	1	1	2
5	5	5	5	4	4	3	5	5	4	4	4	4	4	4	4	4	4	4	4	4	1	1	1
3	4	4	4	3	3	3	2	3	4	4	3	3	4	4	3	4	3	3	2	4	2	1	1
5	5	4	5	5	5	4	4	5	5	5	5	4	5	5	5	5	5	4	5	5	1	1	1
